# Supplementary material for: Prevalence of diarrheagenic Escherichia coli and impact on child health in Cap-Haitien, Haiti
Source: PLOS Glob Public Health. 2023 May 5;3(5):e0001863. doi: 10.1371/journal.pgph.0001863 (PMC10162540; doi:10.1371/journal.pgph.0001863)
Supplement: S1 Data — (XLSX) [file pgph.0001863.s011.xlsx]

## Sheet: NDD Master Data reordered
Study Number	Case or Control	Diarrhea at Follow Up	Outcome	Lost to Follow Up	Baseline Age	FollowUp Age	Gender	Maternal age	Maternal Education	Household Income	Household Occupants	Children in Household	Electricity	Bottled Water	House Floor	Toilet Type	Number Households Sharing Toilet	Current Breastfeeding	Number of Times Breastfeeding	Animal Sourced Foods	Egg Consumption	MinimumDietaryDiversity Baseline	Household Dietary Diversity Baseline	MinimumDietaryDiversity Follow Up	Household Dietary Diversity Follow Up	Appetite Loss	Rash	Rhinorrhea	Wheezing	Difficulty Breathing	Cough	Vomiting	Polio Vaccination	Typhoid Vaccination	Rotavirus Vaccination	Fever	Stunted Baseline	Underweight Baseline	Wasted Baseline	Stunted Follow Up	Underweight Follow Up	Wasted Follow Up	WHZ Baseline	HAZ Baseline	WAZ Baseline	WHZ Follow Up	HAZ Follow Up	WAZ Follow Up	betaine Baseline
1	1	0	3	0	9.3	10.25	2	27		1	5	3	3	1	2	9		1		0	0	2	3	2	2	1	1	0	0	0	0	0	1	1	1	0	0	0	0	0	0	0	-0.96	-0.64	-1.07	-0.42	-0.57	-0.6
2	1	1	4	0	17.3	18.27	2	36	1	1	4	3	3	1	2	3	4			1	1	2	4	2	4	1	0	1	1	1	0	0	1	0	1	0	0	0	0	0	0	0	-0.91	0.16	-0.58	0.74	-0.13	0.48
3	1	0	3	0	10.6	11.63	2	32	2	1	4	2	3	0	2	2		1	18	0	0	4	6	3	4	1	0	0	0	0	0	0	1	0	0	0	0	0	0	0	0	0	-1.81	-0.59	-1.62	-1.82	-1	-1.81
4	1			1	16.6		1	32	5	3	5	1	1	1	3	3				1	0	3	6			1	0	0	0	0	0	1	1	1	1	0	0	1	1				-3.01	-0.64	-2.46
5	1	0	3	0	10.1	14.39	1	28		1	6	2	3	1	2	3		0		1	1	4	8	4	9	0	0	1	0	0	1	0	1	1	1	0	0	0	0	0	0	0	0.45	0.4	0.52	0.66	-0.85	0.13
6	1	0	3	0	14.6	15.77	2	29	2	4	7	4	1	1	2	3		0		1	0	3	6	4	7	1	0	0	0	0	1	1	1	1	1	0	1	0	0	1	0	0	1.39	-2.48	-0.13	1.52	-2.82	-0.21
7	1			1	22.4		2	25	3	1	3	1	3	1	2	8		0		1	0	5	7			0	1	0	0	0	0	0	1	0	1	0	0	0	0				0.57	-1.74	-0.47
8	1	1	4	0	14.9	15.9	2	33	3	1	6	3	3	1	2	5		0		1	1	4	8	3	6	1	0	1	0	0	0	0	1	1	1	0	0	0	0	0	0	0	0.28	-1.25	-0.34	0.54	-0.9	0.01	5.58
9	1			1	17.8		2	28	1	1	6	4	2	1	2	4	4	1	9	1	0	2	2			0	0	0	0	0	0	0				0	0	0	0				-1.04	-0.47	-0.98
10	1	0	3	0	8.6	9.66	1	25	5	1	5	1	3	1	2	4		1	15	1	1	6	5	5	7	0	0	1	0	0	0	0	1	1	1	0	0	0	0	0	0	0	-0.56	-1.05	-1.04	1.37	-0.81	0.61	6.44
11	1	1	4	0	15.4	16.53	1	26	2	1	4	2	3	1	1	4		1	18	1	0	4	8	4	8	1	1	0	1	1	1	0	1	1	1	0	0	0	0	0	0	0	0.07	-0.6	-0.22	-0.2	-0.67	-0.46	3.97
12	1	0	3	0	13.6	14.98	2	35	2	1	6	5	3	1	1	3		1	10	1	1	4	6	3	2	0	0	0	0	0	1	0				0	1	0	0	0	0	0	-0.82	-2	-1.57	-1.19	-1.99	-1.82	3.56
13	1	0	3	0	22.6	23.59	1	20	3	1	5	3	3	1	2	5				1	0	5	6	4	6	0	0	0	0	0	1	1				0	0	0	0	0	0	0	0.18	-1.88	-0.83	-1.03	-1.74	-1.65	6.59
14	1	0	3	0	20.4	21.39	2	25	2	2	8	1	1	1	2	3				1	1	4	5	4	5	1	0	0	0	0	0	1	1	1	1	0	0	0	0	0	0	0	-0.88	-0.69	-0.98	-0.23	-0.8	-0.57
15	1	1	4	0	13	14.06	2	21	3	1	6	3	3	1	2	6		1	15	1	0	5	5	5	7	0	0	0	0	0	1	0	1		1	0	0	0	0	1	0	0	-0.58	-1.99	-1.4	-0.43	-2.23	-1.4	7.44
16	1	0	3	0	17.7	18.73	1	33	3	1	7	2	3	0	2	5		0		1	0	4	7	4	7	0	0	0	0	0	0	0				0	1	0	0	1	0	0	-1.04	-2.56	-1.96	-0.08	-2.73	-1.35	7.8
17	1	0	3	0	14.9	16.89	2	24	3	4	11	2	3	0	2	3		1	18	0	0	2	2	5	7	1	0	1	1	1	1	1	1	0	1	0	0	0	0	0	0	0	-1.55	0.14	-1.05	-0.88	-0.6	-0.91	7.11
18	1	1	4	0	16	17.05	2	29	3	1	5	2	2	1	2	2		1	20	1	0	4	4	2	2	0	0	0	0	0	0	0				0	0	0	0	0	0	0	-0.35	-0.22	-0.35	-0.49	-0.39	-0.53
19	1			1	12.6		2	23	3	1	11	1	2	1	1	3		0		1	0	3	4			0	0	0	0	1	1	0				0	1	1	0				-1.34	-2.67	-2.38
20	1			1	17.6		1	25	2	4	7	2	3	1	2	4		0		1	0	2	4			0	0	0	1	1	1	0	1	1	1	0	0	0	0				2.39	-0.17	1.73
21	1			1	14.3		1	20	3	1	3	1	3	1	2	3	4	1	15	1	0	4	5			0	0	0	0	0	1	0				0	0	0	0				-0.25	-0.49	-0.4
22	1	1	4	0	10.1	16.23	1	19	2	1	3	1	3	1	2	9		1	15	0	0	2	1	5	7	1	1	1	1	1	1	0	1	1	1	0	0	0	0	1	0	0	0.06	-0.83	-0.39	0.16	-3.06	-1.35	9.09
23	1	0	3	0	35.9	37.03	1	64	2	1	5	1	3	1	2	4		0		1	0	5	5	5	8	0	0	0	0	0	0	0				0	0	0	0	0	0	0	-0.27	-0.74	-0.57	0.21	-0.25	-0.01
24	1			1	16.4		1	28	5	1	8	1	1	1	2	3		0		1	0	5	6			0	0	0	0	0	1	0	1	1	1	0	1	1	0				-0.33	-4.92	-2.87
25	1	0	3	0	18	20.24	2	25	2	1	8	3	2	1	2	4		0		0	0	2	3	0	0	1	0	1	0	0	1	1	1	1	1	0	0	0	0	1	0	0	-0.59	-1.73	-1.25	-0.77	-2.09	-1.61	5.2
26	1	0	3	0	9.9	10.97	2	36	5	1	8	1	1	1	3	3		0		1	0	2	5	5	8	1	0	1	0	0	1	1				0	0	0	0	0	0	0	-0.5	-0.34	-0.56	-0.63	-0.29	-0.6	5.19
27	1	0	3	0	21.5	23.56	2	27	5	4	10	1	2	1	3	3		0		1	0	3	7	5	9	1	0	0	0	0	0	1	1	1	1	0	0	0	0	0	0	0	0.66	0.09	0.56	0.88	-0.32	0.52
28	1			1	36.7		2	27	3	4	5	2	3	1	2	3		0		0	0	0	0			1	0	1	1	1	0	1	1	0	0	0	0	1	0				-1.61	-1.62	-2.04
30	1			1	19.7		1	19	3	2	5	2	3	0	2	3				1	1	5	11			1	0	1	0	0	0	1				0	1	1	1				-2.38	-2.3	-2.8
31	1			1	8		1	18	2	2	8	1	2	1	2	4		1	2	1	0	4	7			0	1	1	1	1	1	0	1	1	1	0	0	0	0				0.04	-0.28	-0.18
32	1	0	3	0	17.2	18.92	1	36	4	2	4	2	2	1	2	3	2	1	20	0	0	5	7	4	6	0	0	1	0	0	1	1				0	1	0	0	0	0	0	-0.26	-2.06	-1.14	-0.34	-1.3	-0.88	5.43
33	1	1	4	0	14.2	15.38	1	25	2	1	10	1	3	1	1	9		1	21	0	0	2	4	1	2	0	0	1	0	0	0	1	1	0	1	0	0	0	0	0	0	0	0.48	1.5	0.97	0.61	0.96	0.84	11.9
34	1	0	3	0	16.7	18.53	2	25	1	1	3	3	3	1	2	3	2	1	18	0	0	4	5	4	6	0	0	1	0	0	1	1				0	0	0	0	0	0	0	-1.29	-1.18	-1.48	-1.21	-1.36	-1.54
35	1	0	3	0	18.4	19.58	1	40	2	2	8	6	3	1	2	9		1	5	1	0	2	5	3	5	1	0	0	0	0	0	0	0	1	1	0	0	0	0	0	0	0	-0.6	-0.87	-0.87	-0.64	-0.84	-0.91	7.13
36	1	0	3	0	24.6	25.76	2	43	2	1	7	3	3	1	2	9		0		0	0	2	5	2	5	1	0	0	0	0	1	1	1	1	1	0	0	0	0	0	0	0	0.75	-0.91	0.1	0.34	-0.58	-0.02	6.74
37	1	1	4	0	23	24.34	1	32	1	1	11	4	2	1	2	3	5	1	20	1	0	5	4	3	6	0	0	1	0	0	0	0				0	1	1	1	1	1	0	-4.48	-3.64	-4.73	-1.22	-3.87	-2.86	10.6
38	1	0	3	0	15	16.1	1	26	3	1	9	1	2	1	2	8		1	10	1	0	3	2	2	2	0	0	0	0	0	0	0				0	0	0	0	0	0	0	0.14	-0.77	-0.24	0.42	-1.09	-0.17	6.74
39	1	0	3	0	13.5	14.82	1	31	2	2	5	2	3	1	2	3		1	15	0	0	3	3	5	6	1	1	1	0	0	1	0	1	1	1	0	0	0	0	0	0	0	-0.44	-1.53	-1.03	-0.46	-1.96	-1.25	7.56
40	1	0	3	0	36.1	37.52	1	31	2	2	5	2	3	1	2	3		0		1	0	1	5	4	6	0	1	1	0	0	1	0	1	1	1	0	0	0	0	0	0	0	2.19	-1.71	0.57	1.66	-1.5	0.3
41	1	0	3	0	23.1	24.34	2	19	3	1	3	1	1	1	2	9		0		1	1	3	7	4	5	0	1	0	0	0	0	0	1	1	1	0	0	0	0	0	0	0	-1.18	-1.67	-1.75	-0.81	-1.3	-1.27	3.19
42	1	1	4	0	32.8	34.46	1	48	1	1	8	6	2	1	2	9		0		1		3	7	5	5	1	0	1	0	0	1	0				0	1	0	0	1	0	0	-0.74	-2.17	-1.69	0.53	-2.33	-0.93	11.1
43	1	1	4	0	13.4	15.08	2	20	2	1	8	1	3	1	2	4	3	1	16	1	0	5	6	4	3	1	0	1	0	0	1	0	1	1	1	0	0	0	0	0	0	0	-1.04	-1.58	-1.51	-0.69	-1.6	-1.24	14.5
44	1	1	4	0	11.2	13.31	1	55	2	1	4	1	3	1	2	3		0		1	0	5	6	5	7	0	0	1	1	1	1	0	1	1	1	1	0	1	1	0	1	1	-2.15	-1.6	-2.37	-2.17	-1.67	-2.35
45	1			1	9.6		1	32	2	1	4	3	2	1	2	3	3	1	20	0	0	4	6			0	0	1	0	0	1	0	1	0	1	0	0	0	0				-0.84	-0.29	-0.8
46	1	0	3	0	27.5	25.89	1	23	3	2	6	2	1	1	1	4				1	0	4	5	5	9	1	0	0	0	0	0	0	1	1	1	0	0	0	0	0	0	0	-0.75	-1.26	-1.17	0.06	-0.76	-0.34
47	1	0	3	0	18	19.19	2	20	3	2	8	1	1	1	1	4		1	20	1	0	6	6	4	8	1	0	1	1	1	1	0	1	1	1	0	0	0	0	0	0	0	-0.21	-1.07	-0.65	-0.22	-0.98	-0.63	9.63
48	1	1	4	0	22.8	24.31	1	37	2	1	6	3	3	1	1	3		0		0	0	2	6	3	7	0	0	1	0	0	0	0	1	0	1	0	0	0	0	0	0	0	-0.69	-1.08	-1.07	-1.23	-1.1	-1.45	6.7
49	1			1	28.9		1	32	3	4	4	2	2	1	3	3		0		1	0	3	8			0	0	0	0	0	0	1	1	1	1	0	0	0	0				1.73	-0.12	1.18
50	1			1	10.3		2	33	2	1	6	4	2	1	2	2		1	10	1	0	4	5			1	0	1	0	0	1	0	1	0	1	0	0	0	0				1.83	0.1	1.41
51	1			1	8.6		2	31	2	1	5	2	2	1	1	3	2	1	3	1	0	4	7			0	0	1	0	0	1	0	1	0	1	0	0	0	0				-1.19	0.29	-0.77
52	1			1	20.6		1	28	1	2	5	3	2	1	2	3		0		0	0	2	3			1	0	1	0	0	1	0				0	0	0	0				-0.98	-0.97	-1.22
53	1	1	4	0	17.8	18.83	2	27	3	1	10	1	2	1	1	3		1	20	0	0	3	3	5	9	1	0	0	0	0	1	0	1		1	0	1	0	0	1	1	0	-1.16	-2.32	-1.98	-1.07	-2.56	-2.05	5.85
54	1	0	3	0	21.2	22.31	1	30	3	3	7	2	2	1	2	4		0		1	0	4	9	5	6	0	1	0	0	0	0	0	1	1	1	0	0	0	0	0	0	0	0.34	-0.59	-0.07	-0.39	0.09	-0.22
55	1	1	4	0	32.6	33.54	2	25	3	1	7	2	2	1	1	8				0	0	3	5	3	3	1	0	0	0	0	1	1	1	0	1	0	1	1	1	1	1	1	-2.44	-3.62	-3.9	-2.67	-3.72	-4.09
56	1			1	15.3		2	20	3	1	5	1	3	1	2	3	2	1	20	1	0	5	5			1	1	1	0	0	1	0				0	0	0	0				-0.5	-1.25	-0.93
57	1	1	4	0	32.7	33.68	2	25	3	1	7	2	2	1	1	8				0	0	2	5	6	8	0	0	1	0	0	0	0	1	0	1	0	1	1	0	1	1	0	-0.74	-2.92	-2.3	-0.83	-2.6	-2.14
58	1			1	21.7		1	20	3	2	3	1	3	1	2	4	2	0		1	0	2	6			0	0	0	1	1	1	0	1	1	1	0	1	0	0				0.4	-2.25	-0.82
59	1			1	26.8		1	47	2	1	9	1	2	1	1	4		0		1	0	2	7			1	1	0	1	1	1	0	1	0	1	0	0	0	0				-0.36	-0.98	-0.75
60	1			1	9.6		1	47	2	1	9	1	3	1	1	4		1	10	1	0	4	6			0	0	0	1	1	1	0	1	1	1	0	0	0	0				0.13	-0.95	-0.42
61	1	0	3	0	22.3	23.43	1	19	3	1	8	1	3	1	1	4		0		1	0	1	4	2	4	0	0	1	0	0	1	0	1	0	1	0	0	0	0	0	0	0	-0.32	-1.63	-1.08	-0.4	-1.64	-1.16
62	1	0	3	0	7.1	8.21	2	26	2	3	7	4	3	0	1	3		1	30	0	0	2	3	3	3	0	1	1	0	0	0	0	1	0	1	0	0	0	0	0	0	0	0.04	0.2	0.08	0.86	-0.65	0.26
63	1	0	3	0	13.3	15.01	1	33	5	1	5	2	3	1	2	3	3	1	15	0	0	2	2	4	6	1	0	1	0	0	1	0	1	0	1	0	0	0	0	0	0	0	0.26	-1.91	-0.71	-0.77	-0.26	-0.7
64	1			1	7.9		1	27	3	1	2	1	2	1	2	3		1	5	0	0	1	1			1	0	0	0	0	1	1	1	0	1	0	0	0	0				-0.27	0.8	0.15
65	1	0	3	0	23.4	24.34	2	44	1	1	4	3	2	0	1	4		0		1	1	2	3	3	4	1	0	1	0	0	1	0	1	0	1	0	0	0	0	0	0	0	0.84	0.13	0.74	1.35	-0.13	0.97
66	1			1	18.8		1	24	3	2	9	1	2	1	1	5	1	1	15	1	1	7	9			1	0	1	0	0	1	0	1	0	1	0	0	0	0				0.34	1.26	0.85
67	1	1	4	0	27	27.99	1	28	3	4	6	2	2	1	3	3		1	10	1		4	5	3	5	0	1	0	0	0	0	0	1		1	0	1	0	0	1	0	0	-0.14	-3.07	-1.75	0.37	-2.95	-1.35
68	1	1	4	0	9.5	10.51	2	33	2	1	6	4	3	1	2	4		1	15	0	0	3	5	3	4	1	0	1	1	1	1	1	1	1	1	0	0	0	0	0	0	0	-1.39	0.65	-0.73	-1.82	0.16	-1.25
70	1	0	3	0	13.9	14.95	1	47	2	1	7	4	3	1	2	2		0		0		3	3	4	6	1	0	0	0	0	0	1	1	0	1	0	1	1	0	1	1	0	-0.74	-4.3	-2.85	-0.7	-4.07	-2.63
71	1	0	3	0	13.2	14.52	1	33	3	2	4	2	2	1	2	3	4	1	15	0	0	3	5	6	7	0	1	0	0	0	0	1				1	0	0	0	0	0	0	-0.3	-0.06	-0.25	0.67	-0.49	0.3
72	1			1	7.6		2	20	2	1	4	2	2	0	2	1		1	8	0	0	5	7			1	0	0	0	0	0	1				0	0	0	1				-2.19	2.21	-0.57
73	1			1	14.4		1	20	2	2	4	2	3	1	1	2	2	1	19	0		5	4			0	0	0	0	0	0	1	1			1	1	1	1				-2.94	-3.46	-3.76
74	1			1	8.4		2	18	2	1	3	1	3	1	3	8		1	10	0	0	2	4			1	0	0	0	0	1	0	1	0	0	0	0	0	0				-1.55	1.54	-0.44
75	1	0	3	0	16.4	17.38	1	29	2	4	4	1	3	1	2	3	3	1	15	0	0	2	1	3	4	1	0	1	0	0	1	1	1	0	1	0	0	0	0	0	0	0	-0.43	-0.81	-0.7	0.77	-1.29	-0.01
76	1	1	4	0	7.5	8.51	2	20	2	2	6	1	2	1	2	3	4	1	2	1	0	4	7	3	5	0	1	1	0	0	1	0	1	0	1	0	0	0	0	0	0	0	0.37	-0.18	0.13	-0.35	0.1	-0.25
77	1	0	3	0	23.1	24.21	2	20	2	2	6	5	2	1	2	4	4	0		1	0	4	9	4	7	1	0	1	0	0	0	0	1	1	1	1	0	0	0	0	0	0	-0.67	0.33	-0.23	-0.75	0.55	-0.16
79	1	0	3	0	24.1	25.3	1	19	2	2	8	2	2	1	2	2		0		1	0	4	9	2	5	0	0	1	0	0	0	1	1		1	0	1	0	0	1	1	0	-0.1	-2.39	-1.32	-1.07	-2.4	-2.04
80	1	0	3	0	35.8	36.86	1	27	3	1	7	6	3	1	2	3	2	0		1	0	3	4	2	4	0	0	1	0	0	1	0	1	0		0	0	0	0	0	0	0	-1.8	-1.34	-1.89	-1.8	-0.97	-1.7
81	1	1	4	0	8	9.07	2	21	2	1	6	1	3	0	2	4	3	1	15	0	0	2	4	2	2	1	0	0	0	0	1	1	1	1	0		1	0	0	0	0	0	1.75	-2.21	0	0.32	-1.59	-0.65
82	1	1	4	0	13.6	14.65	2	20	3	1	9	1	2	1	2	3	2	1	15	1	1	6	9	7	8	1	1	0	0	0	0	0	1	0	1	0	0	0	0	0	0	0	-1.09	-1.83	-1.68	-0.73	-1.44	-1.19
83	1	0	3	0	18.3	19.29	1	30	1	2		4	3	1	1	4		1	2	0	0	2	4	4	8	1	0	0	0	0	1	1	1	0	1	0	0	0	0	0	0	0	-0.99	-1.57	-1.46	-1.25	-1.45	-1.61
84	1	1	4	0	10.2	11.4	2	20	3	4	9	1	3	1	2	2		1	10	1	0	4	7	4	5	1	0	1	0	0	1	0	1	0	1	0	0	0	0	0	0	0	-1.02	-0.27	-0.89	-1.5	0.29	-0.95
85	1	0	3	0	13.5	14.82	1	39	3	4	4	3	3	1	2	3		1	5	1	0	6	6	4	6	1	0	0	1	1	1	0	1	0	1	0	0	0	0	0	0	0	0.37	-0.53	0.06	0.36	-1.37	-0.33
86	1			1	21.4		2	21	2	1	4	1	2	0	1	4	2	0		1	1	3	4			1	1	1	0	0	0	0	1	1	1	0	0	0	0				-0.8	-0.82	-0.99
87	1	1	4	0	9	10.32	1	23	3	2	8	1	2	0	2	4	3	1	20	0	0	5	5	2	3	1	1	0	0	0	0	0	1	1	1	0	0	0	0	0	0	0	-0.18	0.24	-0.05	-0.2	0.79	0.2
88	1			1	7		1	22	1	1	5	3	3	1	1	3		1	4	1	0	3	2			1	0	1	0	0	1	1	1	0	1	0	1	1	1				-2.19	-2.15	-2.92
89	1	0	3	0	7.8	9	1	32	3	4	5	3	3	1	2	4		0		1	0	3	2	4	5	1	0	1	0	0	1	0	1	0	1	0	0	0	0	0	0	0	0.32	-0.14	0.11	-1.58	0.46	-0.98
90	1	0	3	0	7	8.11	2	28	2	1	3	2	2	1	2	3		1	5	0	0	3	4	1	0	0	0	0	0	0	1	0				0	0	1	0	0	0	0	-1.48	-1.85	-2.3	-1.85	-1.02	-1.97
91	1	1	4	0	14.6	15.61	2	30	2	1	9	4	3	1	2	1	2	1	20	1	1	5	7	4	6	1	0	1	0	0	0	0	1	0	1	0	0	0	0	0	0	0	-0.74	0.17	-0.45	-0.63	-0.21	-0.55
92	1	1	4	0	22.3	23.92	2	21	3	2	3	1	2	1	2	2		0		0	0	2	2			0	0	1	0	0	0	0		2	2	0	1	1	0	1	0	0	-1.86	-2.01	-2.42	-0.2	-2.28	-1.36
93	1	0	3	0	31.4	32.76	1	25	3	1	4	2	3	1	2	2	1	0		0	0	2	5	5	8	0	0	0	0	0	0	1	1	0	1	0	1	1	0	1	1	0	-1.46	-2.66	-2.5	-1.87	-2.17	-2.45
94	1			1	7.7		1	20	3	2	10	1	2	1	2	2		1	10	1	0	4	2			1	0	0	0	0	0	0	1	0	1	0	0	0	0				-0.62	0.02	-0.52
95	1	1	4	0	15.6	16.72	1	29	2	1	2	1	3	1	2	3	3	1	15	1	1	6	7	4	7	0	0	1	0	0	1	1	1	0	1	0	0	0	1	0	0	0	-2.11	-0.58	-1.8	-1.3	-0.6	-1.24
97	1			1	10.6		1	34	3	1	4	2	2	1	2	1				1	0	5	5			1	0	1	0	0	0	0	1	0	1	0	1	0	0				1.58	-4.2	-1.26
98	1			1	15.2		2	20	2	4	4	2	3	1	2	4		1	12	1	1	6	10			1	0	1	0	0	1	0	1	1	1	1	0	0	0				-0.52	0.2	-0.28
99	1	1	4	0	19.2	20.27	2	28	3	4	4	1	3	1	1	2		1	3	0	0	3	4	3	6	1	1	1	0	0	1	0	0		1	0	1	1	1	1	1	0	-2.31	-2.8	-3.11	-1.81	-3.06	-2.91
100	1	0	3	0	17	18.17	1	18	1	2	3	1	2	1	2	3	1	0		0	0	3	4			0	0	1	0	0	0	1	1	0	0	0	1	1	0	1	1	1	-1.6	-2.95	-2.56	-2.54	-3.52	-3.48
1001	2	0	1	0	27.5	29.21	2	28	5	4	6	2	2	1	2	4		0		1	0	1	5	3	6	1	0	0	0	0	1	1	1	1	1	0	0	0	0	0	0	0	-0.12	-0.64	-0.37	-0.37	-0.42	-0.43	4.58
1002	2	0	1	0	25.4	26.87	1	30	5	4	4	1	3	1	3	3		0		1	1	1	2	4	6	1	1	1	0	0	0	0	1	1	1	0	0	0	0	0	0	0	0.53	-0.96	-0.11	0.55	-0.81	-0.01
1003	2	0	1	0	16.2	17.31	1	32	2	3	6	3	2	1	2	3	2	0		0	0	1	4	5	9	0	0	1	0	0	1	1	1	1	1	0	0	0	0	0	0	0	0.06	-1.51	-0.63	0.13	-1.53	-0.6	10.6
1004	2	1	2	0	24.3	26.32	2	31	2	4	5	3	3	0	1	4	2	0		0	0	0	0	5	9	1	0	0	0	0	1	1	1	1	1	0	0	0	0	0	0	0	0.13	-1.29	-0.58	-0.83	-0.42	-0.76
1005	2	0	1	0	36.4	37.32	2	40	2	1	7	4	2	1	3	2	2	0		1	0	5	6	4	7	0	1	0	0	0	0	0				0	0	0	0	0	0	0	0.09	-1.18	-0.57	-0.31	-0.89	-0.69	6.55
1006	2			1	8.4		1	33	5	2	5	2	3	1	3	2		1	25	0	0	1	2			1	0	1	1	1	1	0	1	1	1	0	0	1	1				-3.43	-0.98	-3.03
1007	2	1	2	0	9.5	10.48	1	18	2	1	7	1	3	1	3	3		1	25	1	0	2	4	5	7	1	1	0	1	1	1	1	1	0	0	0	0	0	0	0	0	0	-1.35	-0.28	-1.17	-0.67	-0.6	-0.81	6.41
1008	2			1	29.6		2	27	3	2	8	1		1	2	4		0		1	0	3	3			1	0	1	1	1	1	1	1	1	1	0	0	0	0				-0.48	0.41	-0.05
1009	2			1	19.7		1	29	3	1	5	3	3	0	1	4		1	10	1	0	5	5			1	0	1	0	0	0	0	1	0	1	0	0	0	0				-0.65	-1.4	-1.17
1010	2			1	14.1		2	40	2	1	9	6	1	1	2	2		1	15	1	0	5	7			1	0	1	0	0	1	0	1		1	0	0	1	0				-1.99	-1.67	-2.24
1011	2			1	11		1	18	2	3	8	3	2	1	2	4		1	4	1	0	4	7			0	1	1	1	1	1	0	1	1	1	0	0	0	0				0.6	0.11	0.51
1012	2	0	1	0	18.1	19.29	1	28	1	1	3	2	3	1	2	9		1	20	1	0	3	4	3	5	1	0	0	1	1	1	0	1	1	1	0	0	0	0	0	0	0	-0.13	-1.76	-0.91	0.12	-1.99	-0.85	6.4
1013	2	1	2	0	17.2	18.33	2	19	2	1	4	1	3	1	2	9		1	15	1	1	4	3	5	8	0	1	0	1	1	1	1	1	1	1	0	1	1	0	1	1	0	-1.3	-2.24	-2.03	-1.48	-2.24	-2.18	13.2
1014	2	0	1	0	35.5	37.09	2	35	3	1	7	5	3	1	2	2	2	0		1	0	3	4	3	5	1	0	0	0	0	0	0	1	0	1	0	0	0	0	0	0	0	1	-0.64	0.39	1.38	-0.61	0.65
1015	2	1	2	0	23.3	24.74	2	28	3	1	3	2	3	1	2	9		0		0	0	5	4	4	7	0	0	1	0	0	0	0				0	1	0	0	0	0	0	0.76	-2.28	-0.62	0.68	-1.86	-0.49	4.94
1016	2	0	1	0	12.7	13.9	2	21	3	1	4	1	3	1	2	9		1	10	0	0	3	4	5	7	0	0	1	0	0	1	0	1	0	1	0	0	0	0	0	0	0	-0.61	-1.33	-1.07	0.03	-1.29	-0.56
1017	2	0	1	0	16.5	17.64	2	59	1	1	3	4	3	1		9		0		0	0	1	1	5	8	0	0	1	0	0	0	0	1	1	1	0	0	1	1	0	0	0	-2.75	-1.39	-2.65	-1.58	-1.68	-1.95	8.4
1018	2	0	1	0	20.6	21.75	2	36	2	1	5	5	3	1	2	9		1	20	0	0	3	3	4	5	1	0	0	0	0	0	0	1	1	1	0	1	1	0	1	1	0	-1.12	-2.79	-2.24	-1.34	-2.69	-2.38	11.4
1019	2	0	1	0	16.7	17.81	1	43	2	1	7	1	3	1	2	9		0		0	0	1	4	4	7	0	1	1	1	1	0	0	1	1	1	0	0	0	0	0	0	0	-0.29	-0.77	-0.58	-0.38	-0.42	-0.51
1020	2	0	1	0	16.7	17.81	2	47	2	2	6	5	3	1	2	9		1	10	0	0	2	3	5	5	0	1	1	1	1	1	0	1	1	1	0	0	0	0	0	0	0	-0.29	-0.47	-0.43	-0.68	-0.18	-0.58
1021	2	0	1	0	12.4	13.54	2	40	2	1	8	4	3	1	2	6		1	6	0	0	3	5	4	5	1	0	1	0	0	1	0	1	1	1	0	1	1	0	1	1	0	-0.96	-2.81	-2.2	-0.56	-3.06	-2.01	7.66
1022	2	1	2	0	23.7	24.8	1	40	1	2	6	4	3	1	2	7		0		1	0	2	4	2	4	1	0	1	0	0	1	0	1	1	1	1	0	0	0	0	0	0	2.59	-1.41	1.19	0.53	-1.45	-0.39	3.84
1023	2			1	7.3		1	25	3	1	4	2	2	1	2	8		1	20	1	1	5	5			0	0	1	0	0	1	0	1	2	1	0	0	0	1				-2.76	0.64	-1.72
1024	2			1	30.7		1	34	2	1	6	4	2	1	1	8				1	0	4	5			0	0	1	0	0	1	0	1		1	0	1	0	0				-0.78	-2.04	-1.65
1025	2			1	15.3		2	37	2	1	4	2	2	1	2	5	2	1	15	0	0	2	2			0	0	1	0	0	1	0	1	0	1	0	1	1	0				-1.35	-3.03	-2.54
1026	2	0	1	0	20.2	21.78	2	36	3	1		3	3	1	2	3		0		1	0	2	6	3	6	0	1	1	0	0	0	0	1	0	1	0	0	0	0	0	0	0	0.58	-0.63	0.12	1.15	-0.8	0.45
1027	2	0	1	0	29	30.36	1	32	3	1	8	2	2	1	2	3	5			1	1	4	7	3	6	0	0	1	0	0	1	0	1		1	0	0	0	0	0	0	0	-1.25	-1.97	-1.93	-0.8	-1.78	-1.5	8.47
1028	2	1	2	0	16.1	17.15	1	24	3	1	6	2	3	0	2	3	5	1	15	0	0	2	4	2	4	1	1	0	0	0	0	0	1	1	1	0	0	0	0	0	0	0	1.19	-0.31	0.75	1.23	-0.15	0.83	6.9
1029	2	0	1	0	22.8	23.92	1	20	3	1	6	1	3	0	2	3	3			1	1	2	5	1	4	0	0	0	0	0	0	0	1	1	1	0	0	0	0	0	0	0	-0.71	0.11	-0.43	-0.97	0.15	-0.57	10.6
1030	2	0	1	0	22.8	23.95	2	28	3	1	4	1	3	0	2	4		0		1	1	2	4	2	5	0	0	0	0	0	0	0	1	1	1	0	0	0	0	0	0	0	1.4	-1.06	0.5	0.41	-1.17	-0.3	9.32
1031	2			1	18.6		1	18	3	1	9	1	3	1	2	3		1	12	1	0	4	7			0	1	1	0	0	1	0	1	0	1	0	0	0	0				-0.77	-1.06	-1.08
1032	2	0	1	0	20.7	22.34	2	18	2		12	1	3	1	2	3		0		0	0	2	5	5	8	0	0	1	0	0	0	0	1	1	1	0	0	0	0	0	0	0	-1.3	-1.06	-1.48	0.78	-1.25	-0.06
1033	2	1	2	0	6.3	7.56	2	20	2	1	4	4	3	1	2	9		1	20	1	0	3	4	4	5	1	0	0	1	1	1	0	1	1	1	0	0	0	0	0	0	0	-0.94	2.14	0.33	0.04	1.32	0.63
1034	2	1	2	0	33.5	35.06	2	25	2	1	4	2	3	1	2	4		0		0	0	1	4	1	4	0	0	1	0	0	0	1	1	1	1	0	0	0	0	0	0	0	-0.05	-1.23	-0.68	-0.22	-1.17	-0.77	4.19
1035	2	0	1	0	16.3	17.48	1	18	2	1	6	1	3	1	2	9		1	25	0	0	2	3	3	4	0	0	0	0	0	0	0	1	1	1	0	0	0	0	0	1	1	-0.95	-1.99	-1.6	-2.25	-1.55	-2.34	5.53
1036	2	1	2	0	7	7.23	2	21	3	1	3	2	3	1	2	8		1	10	0	0	1	1	3	6	0	0	0	1	2	0	0	1	0	1	0	0	0	0	0	0	0	0.41	-0.75	-0.18	0.64	0.03	0.45	7.44
1037	2	1	2	0	10.8	12.16	1	26	5	3	7	1	3	1	2	2		1	11	1	0	5	6	5	8	1	1	1	0	0	0	1	1	0	1	0	0	0	0	0	0	0	0.07	-0.13	-0.02	-0.48	-0.24	-0.47	8.71
1038	2			1	18.6		2	21	3	2	4	1	3	1	2	3		1	10	0	0	5	7			0	0	1	0	0	1	0	1	0	1
1039	2	0	1	0	12.8	14.42	2	43	1	1	12	5	3	1	2	3		1	10	0		1	0	5	8	0	0	1	0	0	0	0	1	0	1	0	0	1	1	0	0	0	-3.06	-0.23	-2.29	-1.01	0.12	-0.67	17.3
1040	2	0	1	0	6	7.26	2	34	2	1	5	3	3	1	2			1	20	0	0	5	5	3	4	0	1	0	1	1	1	1	1	1	1	0	0	1	0	0	0	0	-1.23	-1.88	-2.2	-0.88	-1.99	-1.94
1041	2	1	2	0	7.6	8.77	1	40	3	1	3	1	3	1	2	3		1	25	1	1	7	10	6	7			1		0	1		1	0	1	0	0	0	0	1	0	0	0.68	-1.99	-0.72	-0.17	-2.09	-1.34
1042	2	1	2	0	11.7	13.04	1	24	3	2	4	2	3	1	2	2	2	0		1	0	3	6	4	8	0	0	0	0	0	0	0	1	0	1	0	1	0	0	1	0	0	-1.11	-2.24	-1.96	0.41	-2.46	-0.9
1043	2	1	2	0	23	24.11	1	36	3	1	7	3	3	1	2	3	5			1	1	5	6	3	8			1		0	1		1	1	1	0	0	0	0	0	0	0	0.7	-1.05	-0.05	1.07	-1.28	0.1	8.46
1044	2	1	2	0	20.7	20.99	2	44	1	1	7	6	3	1	2	3		1	15	0	0	2	4	1	1	0	0	1	0	0	1	0	1	0	1	0	1	1	0	1	1	0	-0.95	-5.65	-3.93	-1.86	-4.85	-3.99
1045	2	0	1	0	20.7	21.88	2	47	2	1	7	6	3	1	2	3		1	15	0	0	3	5	1	1	0	0	1	0	0	1	0	1	0	1	0	1	1	0	1	1	0	-0.12	-4.75	-2.7	0.17	-4.33	-2.2	8.53
1046	2	0	1	0	27.7	29.21	1	32	3	1	4	2	3	1	2	4		0		1	1	4	7	3	6	0	0	1	1	1	0	0	1	1	1	0	1	0	0	1	0	0	-0.2	-2.34	-1.43	-0.02	-2.63	-1.48	4.6
1047	2	0	1	0	9.9	11.07	2	20	3	1	4	2	3	1	1	3	2	1	15	0	0	5	5	4	5	0	0	1	0	0	1	0	1	0	1	0	0	0	0	0	0	0	-0.09	-1.03	-0.61	-0.79	-0.62	-0.88
1048	2			1	7.8		1	42	2	1	6	4	3	1	2	4		1	20	1	1	4	6			1	0	0	0	0	0	0	1	1	1	1	1	1	0				-1.73	-3	-3.11
1049	2	1	2	0	21.7	22.51	1	37	2	2	4	6	3	1	2	3				1	0	3	6	3	7	0	1	0	0	0	0	0	1	0	1	0	0	0	0	0	0	0	0.48	-1.63	-0.48	0.06	-1.03	-0.5
1050	2	0	1	0	26.4	28.06	2	26	3	3	5	2	3	1	2	3	2	0		1	0	4	5	4	7	0	0	1	0	0	1	0	1	0	1	0	1	0	0	1	0	0	-0.27	-2.68	-1.71	0.22	-2.9	-1.49
1051	2	0	1	0	26.3	28.06	2	36	3	3	5	2	3	1	2	4	2	0		1	0	4	7	4	7	0	0	0	0	0	0	0	1	1	1	0	0	0	0	0	0	0	-1.29	-1.47	-1.74	-0.42	-1.62	-1.19	5.7
1052	2			1	24.8		2	26	3	3	4	2	2	1	3	3		0		1	0	1	4			0	0	1	0	0	1	0		2	2	0	0	0	0				-0.22	-0.34	-0.28
1053	2	0	1	0	32.3	33.28	1	23	3	1	9	1	3	0	2	4	2	0		1	0	3	6	3	4	0	1	0	0	0	0	0	1	0	1		0	0	0	0	0	0	0.57	-1.47	-0.38	1.24	-1.64	-0.02
1054	2	1	2	0	6.3	7.36	2	34	3	2	7	4	3	0	2	1	1	1	15	0	0	3	2	3	0	0	0	0	0	0	0	0	1	0	0		0	0	0	0	0	0	0.64	0.84	0.88	0.66	0.5	0.7	9.29
1055	2	0	1	0	18.2	19.22	2	21	2	3	5	2	3	1	2	6	1	1	6	1		6	10	6	11	0	1	0	0	0	0	0				0	0	0	0	0	0	0	-0.04	-0.31	-0.18	0	-0.32	-0.14
1056	2	1	2	0	28.3	29.4	1	27	2	2	7	2	3	0	1	6		0		1	0	2	4	1	2	1	1	1	0	0	1	0	1	0	1	0	0	0	0	0	0	0	0.38	-1.16	-0.33	-0.1	-0.8	-0.46
1057	2	0	1	0	32.2	33.22	1	42	2	1	5	4	2	1	2	3	2	0		1	1	2	3	2	5	1	1	1	0	0	1	1	1	1	1		0	0	0	0	0	0	0.02	-0.34	-0.15	0.19	-0.4	-0.07
1058	2			1	26.2		2	36	2	4	5	3	3	1	2	2	3	0		0	0	3	5			0	1	1	0	0	1	0	1	0	1	0	0	0	0				1.78	1.36	2.04
1059	2	0	1	0	8.5	9.59	2	27	3	1	7	6	3	1	2	3	2	1	15	1	0	2	4	2	2	0	0	1	0	0	1	0	1	0	1	0	0	0	0	0	0	0	-1.12	-0.7	-1.24	-1.02	-0.71	-1.14
1060	2	1	2	0	20.2	21.26	2	30	2	1	5	3	2	1	2	3	6	0		1	1	5	9	4	8	0	0	1	0	0	1	0		2	2	0	1	1	0	1	1	0	-1.04	-2.94	-2.26	-0.89	-3.05	-2.23
1061	2	0	1	0	24.8	25.89	1	31	3	2	4	1	3	1	2	3		0		1	0	3	6	4	8	0	0	1	0	0	0	0	1	1	1	0	1	0	0	1	0	0	-0.27	-2.39	-1.46	-0.88	-2.31	-1.87
1062	2	0	1	0	23.9	24.9	2	22	3	1	7	1	3	1	2	3	2	0		1	0	3	6	4	7	0	0	0	0	0	0	1	1		1	0	0	0	0	0	0	0	-0.96	-1.22	-1.33	-1.13	-1.04	-1.36
1063	2	0	1	0	13.9	14.85	2	30	3	2	10	1	3	0	2	3	4	1	15	1	0	5	5	4	5	0	0	1	0	0	0	0	1	0	1	0	0	0	0	0	0	0	1.18	0.44	1.07	1.21	0.17	0.97
1064	2	0	1	0	25.7	26.61	2	30	3	1	7	3	2	1	2	4	3	0		1	0	4	6	3	6	0	0	0	0	0	0		1	1	1	0	0	0	0	0	0	0	0.83	-0.42	0.44	0.46	-0.43	0.16
1065	2	0	1	0	21.5	23.1	1	29	3	1	9	3	3	1	2	3		0		1	0	2	1	4	7	1	1	1	0	0	0	0				0	0	1	1	0	1	0	-2.39	-1.75	-2.58	-1.77	-1.84	-2.22
1066	2			1	7.4		1	34	3	1	3	1	3	0	1	4	2	1	15	0	0	3	3			1	0	1	0	0	0	0	1	0		0	0	0	0				1.64	0.26	1.35
1067	2			1	18.4		1	41	3	3	7	5	3	1	1	4		0		1	1	6	5			0	0	0	0	0	1	0	1	1	1	0	0	0	0				1.88	1.49	2.11
1068	2			1	19.3		2	36	1	2	12	4	3	1	2	2	2	0		0	0	2	2			0	1	0	0	0	0	0	1		1	0	0	0	0				1.03	-1.53	0.04
1069	2			1	8.1		2	26	2	1		3	3	1	2	1		1	10	0	0	1	1			1	0	0	0	0	0	0	1	0	1	0	0	0	0				0.74	-1.36	-0.24
1070	2	0	1	0	13	13.77	2	23	2	1		1	3	1	2	1	4	1	6	1	0	5	5	2	2	0	0	1	0	0	1	0	1	0	1	0	0	0	0	0	0	0	0.11	0.44	0.28	-0.98	0.71	-0.39
1071	2	0	1	0	15	16.1	2	21	3	1	8	1	3	1	2	2	2	1	10	1	0	2	1	6	10	1	0	0	0	0	0	0	1	0	1	0	0	0	0	0	0	0	1.33	1.82	1.76	1.76	0.8	1.64
1072	2	1	2	0	32.2	33.31	1	30	2	2	9	4	1	1	2	3	3	0		1	1	5	8	5	10	0	0	0	0	0	0	0	1	0	1	0	0	0	0	0	0	0	-0.75	-1.79	-1.47	-0.83	-1.9	-1.58
1073	2	0	1	0	6.1	7.23	2	20	3	4	7	1	2	1	2	3	2	1	20	0	0	1	0	2	3	0	0	0	0	0	1	0	1	2	1	0	0	0	0	0	0	0	-1.33	0.06	-1	-0.9	-0.64	-1.08
1074	2	0	1	0	29.3	30.36	2	37	3	1	5	3	3	0	2	1	3	0		0	0	3	5	5	9	0	0	0	0	0	1	0		2	2	0	0	0	0	0	0	0	0.39	-0.9	-0.16	0.24	-0.66	-0.13
1075	2	0	1	0	17.7	18.86	1	26	5	4		1	2	1	3	1		1	3	1	1	5	8	6	9	1	0	0	0	0	0	0	1	0	1	0	0	0	0	0	0	0	1.25	0.16	0.97	1.93	0.4	1.63
1077	2	1	2	0	23.4	24.64	2	31	2	3	6	3	3	1	2	1	2			1	0	3	7			0	0	1	0	0	1	0	1	0	1	0	1	1	0	1	1	0	-1.1	-3.28	-2.57	-0.78	-3.83	-2.69
1078	2	0	1	0	33.2	34.46	2	46	3	3	2	3	3	1	2	4		0		1	0	2	4			0	0	1	0	0	0	0	1	2	1	0	0	0	0	0	0	0	-0.83	-0.48	-0.8	-0.55	-0.72	-0.74
1079	2	1	2	0	7.2	8.38	2	21	3	1	7	1	2	1	3	3	5	1	15	1	0	5	7	2	4	0	0	1	0	0	0	1	1	0	1	0	0	0	0	0	0	0	1.18	0.57	1.13	0.29	1.77	0.99
1080	2			1	35.4		2	35	2	2	5	4	2	1	2	1		0		0	0	4	7			1	0	1	0	0	1	0	1	0	1	0	0	0	0				-0.96	-1.49	-1.49
1081	2			1	19.3		2	35	2	2	5	4	2	1	2	1		0		0	0	3	7			0	0	1		1	1	1	1	0	1	0	0	0	0				0.23	-1.18	-0.4
1082	2			1	29.3		1	20	2	4	4	2	3	1	2	4		0		1	1	6	9			0	0	1	0	0	1	0	1	1	1	0	0	0	0				-0.52	-0.87	-0.78
1083	2	1	2	0	32.7	33.87	1	27	3	4	4	1	3	1	2	4		0		1	0	3	5			0	0	0	0	0	1	0	1	1	1	0	1	0	0	1	0	0	-0.32	-2.33	-1.51	-0.76	-2.18	-1.71
1084	2			1	27.5		2	18	3	1	4	2	3	1	2	2		0		1	0	2	3			0	0	0	0	0	1	0	1	0	1	0	0	0	0				0.39	-1.2	-0.34
1085	2			1	8.1		2	22	3	1		1	3	1	2	3		1	10	0	0	3	4			1	0	0	0	0	0	1	1	0	1	0	0	0	0				-0.14	-0.58	-0.46
1086	2	0	1	0	19.7	21.06	2	22	2	3	4	1	3	1	2	1		0		0	0	2	5			1	0	0	0	0	1	0	1	0	1	0	0	0	0	0	0	0	-0.15	-1.69	-0.94	-1.12	-1.38	-1.52
1087	2	0	1	0	17.2	18.27	2	24	2	1	4	3	3	1	3	2		1	20	0	0	1	2	1	1	0	0	1	0	0	0	0	1		1	0	0	0	0	0	0	0	-0.13	-0.84	-0.48	-0.66	-1.12	-1.01
1088	2	1	2	0	7	8.08	1	18	2	1	6	1	3	1	3	1		1	15	0	0	3	3	4	8	0	0	1	0	0	0	0	1	2	1	0	0	0	0	0	0	0	0.78	1.47	1.3	1.2	1.22	1.49
1089	2	0	1	0	10.8	11.83	1	48	2	3	8	3	3	1	2	6		1	5	1	0	5	7	6	7	0	0	0	0	0	0	0	1	0	1	0	0	0	0	0	0	0	-0.07	-0.39	-0.24	0.06	-0.4	-0.13
1090	2			1	10.6		1	27	3	2	5	3	3	1	2	3	4	1	20	0	0	1	0			1	1	0	0	1	0	0	1	0	1	0	1	1	0				-1.17	-3.03	-2.53
1091	2			1	14.2		1	36	2	1	3	3	3	0	1	3		1	15	1	0	5	7			0	1	1	0	0	1	0	1	0	1	0	0	1	1				-2.9	-0.33	-2.23
1092	2			1	15.6		2	26	3	1	7	2	3	0	2	3		0		0	0	3	6			0	0	0	0	0	0	0	1	0	0	0	0	0	0				0.75	0.82	0.91
1093	2			1	11.6		1	18	2	1	8	1	3	1	1	4	3	1	108	0	0	4	6			1	1	1	0	0	1	1	1	1	1	0	0	0	0				-0.38	-1.68	-1.12
1094	2			1	28.1		1	25	3	2	6	2	2	1	3	2		0		1	0	3	5			1	0	1	0	0	1	0	1	0	1	0	0	0	0				1.22	-1.12	0.29
1095	2			1	12.7		2	41	1	3	7	6	3	1	2	8		1	17	0	0	4	4			0	0	1	0	0	1	0	1	0	1	0	0	0	0				-0.99	-0.09	-0.74
1096	2			1	8.7		2	21	2	3	6	2	3	1	2	2		0		0	0	2	5			0	0	0	0	0	0	0	1	0	1	0	1	1	1				-2.8	-4.27	-4.7
1097	2	0	1	0	16.9	18.07	1	34	2	3	6	4	3	1	2	2		1	10	1	0	4	8			1	0	0	0	0	0	0	1	0	1	0	0	0	0	0	0	0	-1.27	-1.4	-1.57	-1.19	-1.27	-1.47
1098	2			1	11		2	23	2	1	7	2	3	1	2	1				1	1	5	6			0	0	1	0	1	0	0		2	2	0	0	1	1				-3.55	-0.67	-2.92
1099	2	0	1	0	21.6	22.6	2	31	3	1	6	1	2	1	3	2		0		0	0	0	0			1	0	0	0	0	1	1	1	0	1	0	1	1	1	1	1	1	-3.54	-2.49	-3.83	-2.21	-2.4	-2.9
1100	2	1	2	0	7.9	8.97	2	34	3	1	4	2	2	1	2	8		0		1	0	2	4			1	0	0	0	0	1	1	1	0	0	0	1	1	0	1	1	1	-0.21	-3.49	-2.53	-2.71	-3.31	-3.99
[truncated: 19 more columns]

## Sheet: Variables list
Study Number
Case or Control	1=Case, 2=Control
Diarrhea at Follow Up	0=No, 1 = Yes
Outcome	1=Control, asymptomatic at follow up, 2=Control, symptomatic at follow up, 3 = Case, asymptomatic at follow up, 4 = Case, symptomatic at follow up
Lost to Follow Up	0=No, 1 = Yes
Baseline Age
FollowUp Age
Gender	1=Male, 2=Female
Maternal age
Maternal Education	1, none | 2, primary school | 3, secondary school | 4, vocational school | 5, university | 6,graduate
Household Income	1, 500-1000 Haitian Dollars | 2, 1001-1500 Haitian Dollars | 3, 1501-2000 Haitian Dollars | 4, > 2001 Haitian Dollars
Household Occupants
Children in Household
Electricity	1, always | 2, sometimes | 3, never
Bottled Water	0=No, 1 = Yes
House Floor	1, earth/and/rocks | 2, concrete/masonry | 3, Ceramic/mosaic | 4, other
Toilet Type	1, automatic toilet | 2, ventilated improved pit latrine | 3, pit latrine with slab | 4, Pit latrine without slabs, open holes | 5, composting toilet | 6, bucket toilet | 7, hanging toilet/hanging latrine | 8, bush/ground | 9, river or stream | 13, other
Number Households Sharing Toilet
Current Breastfeeding	0=No, 1 = Yes
Number of Times Breastfeeding
Animal Sourced Foods	0=No, 1 = Yes
Egg Consumption	0=No, 1 = Yes
MinimumDietaryDiversity Baseline
Household Dietary Diversity Baseline
MinimumDietaryDiversity Follow Up
Household Dietary Diversity Follow Up
Appetite Loss	0=No, 1 = Yes
Rash	0=No, 1 = Yes
Rhinorrhea	0=No, 1 = Yes
Wheezing	0=No, 1 = Yes
Difficulty Breathing	0=No, 1 = Yes
Cough	0=No, 1 = Yes
Vomiting	0=No, 1 = Yes
Polio Vaccination	0=No, 1 = Yes, 2 = Don't know
Typhoid Vaccination	0=No, 1 = Yes, 2 = Don't know
Rotavirus Vaccination	0=No, 1 = Yes, 2 = Don't know
Fever	0=No, 1 = Yes
Stunted Baseline	0=No, 1 = Yes
Underweight Baseline	0=No, 1 = Yes
Wasted Baseline	0=No, 1 = Yes
Stunted Follow Up	0=No, 1 = Yes
Underweight Follow Up	0=No, 1 = Yes
Wasted Follow Up	0=No, 1 = Yes
WHZ Baseline
HAZ Baseline
WAZ Baseline
WHZ Follow Up
HAZ Follow Up
WAZ Follow Up
betaine Baseline
choline Baseline
dha Baseline
betaine Follow Up
choline Follow Up
dha Follow Up
SampleCollection Season Baseline	0=No, 1 = Yes
SampleCollection Season Follow Up	0=No, 1 = Yes
LT Only Baseline	0=No, 1 = Yes
ST or ST/LT ETEC Baseline	0=No, 1 = Yes
LT Only Follow Up	0=No, 1 = Yes
ST or ST/LT ETEC Follow Up	0=No, 1 = Yes
EPEC Baseline	0=No, 1 = Yes
EPEC Follow Up	0=No, 1 = Yes
aEPEC Baseline	0=No, 1 = Yes
aEPEC Follow Up	0=No, 1 = Yes
EAEC Follow Up	0=No, 1 = Yes
EAEC Baseline	0=No, 1 = Yes
EAEC (aaTa and aaiC) Baseline	0=No, 1 = Yes
EAEC EAEC (aaTa and aaiC) Follow Up	0=No, 1 = Yes
EAEC (aaTa and/or aaiC) Baseline	0=No, 1 = Yes
EAEC EAEC (aaTa and/or aaiC) Follow Up	0=No, 1 = Yes
